# Supplementary material for: Building cooperative learning to address alcohol and other drug abuse in Mpumalanga, South Africa: a participatory action research process
Source: Glob Health Action. 2020 Mar 2;13(1):1726722. doi: 10.1080/16549716.2020.1726722 (PMC7067166; doi:10.1080/16549716.2020.1726722)
Supplement: Supplemental Material [file ZGHA_A_1726722_SM2442.zip]

Archive with 12 entries (12 files):
- Supplementary material_01_Flowchart.pptx
- Supplementary material_02_Thematic framework.docx
- Supplementary material_03_Nominating issue.png
- Supplementary material_04_Stress.JPG
- Supplementary material_05_Trad beer.JPG
- Supplementary material_06_Older people.JPG
- Supplementary material_07_Drugs at home.JPG
- Supplementary material_08_Drinking driving.JPG
- Supplementary material_09_Planning.jpg
- Supplementary material_10_Collective accounts.jpg
- Supplementary material_11_Visual evidence.JPG
- Supplementary material_12_Mechanisms.docx
